# Supplementary material for: Single-Cell Transcriptomics Reveals Core Regulatory Programs That Determine the Heterogeneity of Circulating and Tissue-Resident Memory CD8+ T Cells
Source: Cells. 2021 Aug 20;10(8):2143. doi: 10.3390/cells10082143 (PMC8392357; doi:10.3390/cells10082143)
Supplement: Supplementary file 1 [file cells-10-02143-s001.zip]

Archive with 1 entries (1 files):
- cells-1322418-supplementary.pdf
